# Supplementary material for: Biotin methyl ester enhances cargo release in RUSH system and enables rapid biotinylation with TurboID
Source: Commun Biol. 2025 Dec 16;8:1767. doi: 10.1038/s42003-025-09176-4 (PMC12708715; doi:10.1038/s42003-025-09176-4)
Supplement: Supplementary file 4 — Supplementary Data [file 42003_2025_9176_MOESM4_ESM.xlsx]

## Sheet: Fig1b(Dunns test) 
Number of families	1
Number of comparisons per family	10
Alpha	0.05
										Fig1B Descriptive Statics
Dunn's multiple comparisons test	Mean rank diff.	Significant?	Summary	Adjusted P Value							Biotin 40uM/PBS	Biotin 10uM/PBS	Biotin 4uM/PBS	Biotin 40uM/DMSO	Biotin 10uM/DMSO	Biotin 4uM/DMSO	BME 40uM/DMSO	BME 10uM/DMSO	BME 4uM/DMSO	BME 1uM/DMSO	BME 0.4uM/DMSO	BME 0.1uM/DMSO
Biotin 40uM/DMSO vs. Biotin 10uM/DMSO	-117.5	Yes	***	0.0002	D-E					Number of values	175	107	41	122	70	43	82	85	31	47	119	45
Biotin 40uM/DMSO vs. Biotin 4uM/DMSO	-161.8	Yes	****	<0.0001	D-F
Biotin 40uM/DMSO vs. BME 40uM/DMSO	68.73	No	ns	0.0937	D-G					Minimum	14	14	20	12	16	12	14	10	14	8	14	14
BME 40uM/DMSO vs. BME 10uM/DMSO	61.23	No	ns	0.3272	G-H					Maximum	120	120	120	120	120	120	120	40	120	30	120	120
BME 40uM/DMSO vs. BME 4uM/DMSO	63.13	No	ns	>0.9999	G-I					Range	106	106	100	108	104	108	106	30	106	22	106	106
BME 40uM/DMSO vs. BME 1uM/DMSO	144.3	Yes	***	0.0002	G-J
BME 40uM/DMSO vs. BME 0.4uM/DMSO	-27.15	No	ns	>0.9999	G-K					Mean	54.11	39.51	108.3	31.23	60.83	77.4	25.8	19.58	22.65	17.02	26.55	93.02
BME 40uM/DMSO vs. BME 0.1uM/DMSO	-236.8	Yes	****	<0.0001	G-L					Std. Deviation	30.54	28.94	25.19	23.32	35.16	45.12	21.91	4.871	18.64	4.147	18.34	41.91
Biotin 10uM/DMSO vs. BME 10uM/DMSO	247.5	Yes	****	<0.0001	E-H					Std. Error of Mean	2.309	2.797	3.934	2.111	4.202	6.881	2.42	0.5283	3.347	0.6049	1.681	6.248
Biotin 4uM/DMSO vs. BME 4uM/DMSO	293.6	Yes	****	<0.0001	F-I
Test details	Mean rank 1	Mean rank 2	Mean rank diff.	n1	n2	Z
Biotin 40uM/DMSO vs. Biotin 10uM/DMSO	342.7	460.2	-117.5	122	70	4.232
Biotin 40uM/DMSO vs. Biotin 4uM/DMSO	342.7	504.5	-161.8	122	43	4.925
Biotin 40uM/DMSO vs. BME 40uM/DMSO	342.7	273.9	68.73	122	82	2.598
BME 40uM/DMSO vs. BME 10uM/DMSO	273.9	212.7	61.23	82	85	2.136
BME 40uM/DMSO vs. BME 4uM/DMSO	273.9	210.8	63.13	82	31	1.616
BME 40uM/DMSO vs. BME 1uM/DMSO	273.9	129.7	144.3	82	47	4.257
BME 40uM/DMSO vs. BME 0.4uM/DMSO	273.9	301.1	-27.15	82	119	1.021
BME 40uM/DMSO vs. BME 0.1uM/DMSO	273.9	510.7	-236.8	82	45	6.889
Biotin 10uM/DMSO vs. BME 10uM/DMSO	460.2	212.7	247.5	70	85	8.278
Biotin 4uM/DMSO vs. BME 4uM/DMSO	504.5	210.8	293.6	43	31	6.728

## Sheet: Fig1b_DataTables
Biotin 40uM/PBS	Biotin 10uM/PBS	Biotin 4uM/PBS	Biotin 40uM/DMSO	Biotin 10uM/DMSO	Biotin 4uM/DMSO	BME 40uM/DMSO	BME 10uM/DMSO	BME 4uM/DMSO	BME 1uM/DMSO	BME 0.4uM/DMSO	BME 0.1uM/DMSO
120	24	32	52		32	16	22	16	22	32	120
	26	44	108	22	120	16	14	14	16	40	114
120	26	120	20	62	120	24	22	20	16	22	120
120	26	120	18	26	120	20	18	14	18	24	18
120	56	20	24	28	120	18	30	16	14	24	120
24	120	120	34	22	36	22	20	26	14	28	120
40	120	114	34	102	120	22	14	18	28	22	120
22	22	120	50		120	24	14	18	16	120	22
82	52	120	38	56	120	26	14	18	14	26	110
38	80	120	28	120	52	20	14	16	20	18	20
92	56	120	40	90	54	22	24	20	16	22
24	26	120	24	98	120	22	18	18	16	24	14
14	24	120	26	30	24	22	16	18	18	22	16
26	24	120	22	84	24	30	16	22	16	20	120
18	28	120	40	106	120	28	12	24	14	18	120
22	32	120	28	84	98	22	18	18	14	18	120
66	22		34	120	26	24		18	14	18	82
98	18	120	28	88	120	28	18	18	16	20	120
94	26	120	18	84	120	16	18	16	14	24	120
22	20	58	28	120	22	20	20	120	26	22	120
42	58	120	22	120	40	24	16	34	24	22	22
22	22	120	24	88	120	20	16	22	30	30	120
82	48	120	30	20	16	16	14	32	22	16	120
90	22	116	36	88	26	22	40	14	14	26	88
30	20	120	18	68	120	16	18	20	16	28	120
86	26	120	120	74	22	16	16	16	20	26	120
20	78	110	28	80	120	18	16	18	16	20	120
40	32		28	72	120	20	14	18	12	24	80
	18	120		104	90	120
	42	94		72	22	120
	42	120		58	22	120
24	48	120	28	92	120	24	16	20	20	20	100
24	30	120	24	50	22	26	20	18	22	32	120
94	30		24		120	24	16	22	16	24	120
92	66	104	30		70	20	14		16	22	120
84	120	80	22	88	120	16	10		20	24	18
80	56	120	38	120	32	16	14		16	32	120
88	38	120		88	32	24	12		20	120	22
	120	120	94	40		16	14		16	120	120
60	70	108	68	18	120	24	14		14	82	120
	88	102	120	20	120	30			8	24	18
	110	120	16	24	34	24	22		18	28	20
18	120	120	22	98	12	120	26		16	74	120
120	110	98	120	58	120	24	20		14	22	120
80	120		24	16		24	22		16	22	120
74	32		20	120		28	22		14	28	62
22	42			32			16		14	18	120
68	24		20	42		18	24		16	32	120
88	24		18	80		14	20		14	22	120
22	22		22	42		26	16		14	22
88	38		18	52		22	20			20
26	20		20	68		26	26			26
20	24		18	120		14	24			18
20	30		18	20		16	16			22
18			26	18		22	16			24
26			38	18			32			24
80	24		18	18			26			22
76	52		40	22			20			22
30	18		20	72		18	20			22
22	120		22	24		18	22			22
44	38		20	36		18	18			22
28	22		24	20		18	18			36
84	38		30	18		22	20			24
68	22		26	20		20	22			22
70	84		120	56		22	22			22
74	32		20	20		22	22			18
58	14		20	76		20	24			28
66	50		36	30		16	26
24	26		18	18		26	18			18
22	52		14	82		22	20			20
76	48		22	120		18	22			24
88	20		14	24		20	20			30
78	16		16	28		18	26			24
64	24		14	64		18	22			18
36	14		14			18	26			18
14	18		20			24	28			22
54	24		14			14	22			32
44	18		26			14	24			30
52	14		18			22	24			18
58			16			16	16			16
94	24		12				20			16
80	18		16			40	22			16
120	24		12			14	12			18
20	22		30			22	20			20
20	62		36			22	20			20
20	26		28			22	20			20
14	24		18			20	20			26
64	16		16				18			32
120	22		20				20			20
	26		16				20			16
	34		14							18
	26		18							20
30	18									52
54	22									56
18	28									60
94	22		16							50
22	20		18							18
26	24		22							20
24	24		24							18
104	20		86							14
28	20		34							20
32	48		28							20
16	30		34							16
22	18		50							20
28	20		30							18
82	22		30							18
120	80		30							18
36	38		22							16
28	24		24							16
28	20		26							18
86			28							18
36										18
30			28							18
14			26							28
30			26							16
22			26							16
24			120							32
16			36							28
16			34							20
24			44							18
			34							18
			20							16
			38							16
78			44
16			20
36			26
60			22
34			20
38			18
52			20
18			20
20
18
16
18
22
68
18
16
74
22
22
18
18
62
70
52
48
64
64
58
52
48
58
100
72
72
82
54
76
52
40
64
68
64
56
50
58
62
82
72
120
82
72
120
98
78
70
106
64
46
54
60
62
76
64
76
78

## Sheet: Figure1e2h_Table_and_Source
Data Table
ddCt (B4-ACTB)	AVERAGE dCt	STDV.S	dCt (ACTB)		Target
0	-9.18	0.163707	-9.31	SLC5A6	B4-1
1.7925	-7.3875	0.272809	-7.06	SLC5A6	293T-1
2.98333	-6.19667	1.2059	-5.9	SLC5A6	U937
0.88	-8.3	0.37372	-8.57	SLC5A6	HuLEC-5a
0.0766667	-9.10333	0.296985	-8.94	SLC5A6	NHDF
-0.17	-9.35	1.04325	-9.57	SLC5A6	Corneal Epithelial Cell
-2.14667	-11.3267	0.276827	-11.29	SLC5A6	Epidermal Keratinocytes
0	-19.87	3.14562	-19.19	CES1	B4-1
9.6425	-10.2275	5.03095	-17.7	CES1	293T-1
14.74	-5.13	5.35661	-4.98	CES1	U937
3.78	-16.09	1.31781	-15.84	CES1	HuLEC-5a
6.28667	-13.5833	0.295579	-13.52	CES1	NHDF
6.46	-13.41	1.38776	-14.11	CES1	Corneal Epithelial Cell
7.63667	-12.2333	1.11577	-10.96	CES1	Epidermal Keratinocytes
0	-9.665	0.0946925	-9.79	CES2	B4-1
1.685	-7.98	0.409471	-8.37	CES2	293T-1
0.085	-9.58	0.283005	-9.32	CES2	U937
0.00166667	-9.66333	0.25632	-10.01	CES2	HuLEC-5a
0.0983333	-9.56667	0.726516	-9.55	CES2	NHDF
1.89833	-7.76667	0.701641	-8.17	CES2	Corneal Epithelial Cell
0.441667	-9.22333	0.456326	-8.72	CES2	Epidermal Keratinocytes
SourceData
ddCt (B4-ACTB)	AVERAGE	STDV.S	dCt (ACTB)		Target		reactionId	sampleId	targetId	cq	quantity	excl
				ACTB	NTC		H3	1	1	37.17		no
				CES1	NTC		H9	1	4	32.94		no
				CES2	NTC		H12	1	5			no
				SLC5A6	NTC		H6	1	6	31.08		no
			NA	ACTB	B4-1		A1	2	1	16.88		no
	-19.87	3.14562	-19.19	CES1	B4-1		A7	2	4	36.07		no
	-9.665	0.0946925	-9.79	CES2	B4-1		A10	2	5	26.67		no
0	-9.18	0.163707	-9.31	SLC5A6	B4-1		A4	2	6	26.19		no
			NA	ACTB	B4-2		B1	3	1	18.8		no
			-	CES1	B4-2		B7	3	4			yes
			-9.62	CES2	B4-2		B10	3	5	28.42		no
			-9.13	SLC5A6	B4-2		B4	3	6	27.93		no
			NA	ACTB	B4-3		C1	4	1	18.45		no
			-23.3	CES1	B4-3		C7	4	4	41.75		no
			-9.68	CES2	B4-3		C10	4	5	28.13		no
			-9.31	SLC5A6	B4-3		C4	4	6	27.76		no
			NA	ACTB	B4-4		D1	5	1	18.1		no
			-17.12	CES1	B4-4		D7	5	4	35.22		no
			-9.57	CES2	B4-4		D10	5	5	27.67		no
			-8.97	SLC5A6	B4-4		D4	5	6	27.07		no
			NA	ACTB	293T-1		E1	6	1	18.19		no
-1.12417	-10.2275	5.03095	-17.7	CES1	293T-1		E7	6	4	35.89		no
1.37	-7.98	0.409471	-8.37	CES2	293T-1		E10	6	5	26.56		no
1.7925	-7.3875	0.272809	-7.06	SLC5A6	293T-1		E4	6	6	25.25		no
			NA	ACTB	293T-2		F1	7	1	17.91		no
			-8.13	CES1	293T-2		F7	7	4	26.04		no
			-8.26	CES2	293T-2		F10	7	5	26.17		no
			-7.65	SLC5A6	293T-2		F4	7	6	25.56		no
			NA	ACTB	293T-3		G1	8	1	18.23		no
			-6.75	CES1	293T-3		G7	8	4	24.98		no
			-7.49	CES2	293T-3		G10	8	5	25.72		no
			-7.57	SLC5A6	293T-3		G4	8	6	25.8		no
			NA	ACTB	293T-4		H1	9	1	18.15		no
			-8.33	CES1	293T-4		H7	9	4	26.48		no
			-7.8	CES2	293T-4		H10	9	5	25.95		no
			-7.27	SLC5A6	293T-4		H4	9	6	25.42		no
			NA	ACTB	U937		A2	10	1	15.71		no
3.97333	-5.13	5.35661	-4.98	CES1	U937		A8	10	4	20.69		no
-0.23	-9.58	0.283005	-9.32	CES2	U937		A11	10	5	25.03		no
2.98333	-6.19667	1.2059	-5.9	SLC5A6	U937		A5	10	6	21.61		no
			NA	ACTB	U937		B2	11	1	14.78		no
			-5.3	CES1	U937		B8	11	4	20.08		no
			-9.7	CES2	U937		B11	11	5	24.48		no
			-6.29	SLC5A6	U937		B5	11	6	21.07		no
			NA	ACTB	U937		C2	12	1	14.74		no
			-5.11	CES1	U937		C8	12	4	19.85		no
			-9.72	CES2	U937		C11	12	5	24.46		no
			-6.4	SLC5A6	U937		C5	12	6	21.14		no
			NA	ACTB	HuLEC-5a		D2	13	1	17.14		no
-6.98667	-16.09	1.31781	-15.84	CES1	HuLEC-5a		D8	13	4	32.98		no
-0.313333	-9.66333	0.25632	-10.01	CES2	HuLEC-5a		D11	13	5	27.15		no
0.88	-8.3	0.37372	-8.57	SLC5A6	HuLEC-5a		D5	13	6	25.71		no
			NA	ACTB	HuLEC-5a		E2	14	1	17.69		no
			-16.5	CES1	HuLEC-5a		E8	14	4	34.19		no
			-9.43	CES2	HuLEC-5a		E11	14	5	27.12		no
			-8.2	SLC5A6	HuLEC-5a		E5	14	6	25.89		no
			NA	ACTB	HuLEC-5a		F2	15	1	20.22		no
			-15.93	CES1	HuLEC-5a		F8	15	4	36.15		no
			-9.55	CES2	HuLEC-5a		F11	15	5	29.77		no
			-8.13	SLC5A6	HuLEC-5a		F5	15	6	28.35		no
			NA	ACTB	NHDF		G2	16	1	14.49		no
-4.48	-13.5833	0.295579	-13.52	CES1	NHDF		G8	16	4	28.01		no
-0.216667	-9.56667	0.726516	-9.55	CES2	NHDF		G11	16	5	24.04		no
0.0766667	-9.10333	0.296985	-8.94	SLC5A6	NHDF		G5	16	6	23.43		no
			NA	ACTB	NHDF		H2	17	1	13.62		no
			-13.77	CES1	NHDF		H8	17	4	27.39		no
			-9.82	CES2	NHDF		H11	17	5	23.44		no
			-9.36	SLC5A6	NHDF		H5	17	6	22.98		no
			NA	ACTB	NHDF		A3	18	1	14.48		no
			-13.46	CES1	NHDF		A9	18	4	27.94		no
			-9.33	CES2	NHDF		A12	18	5	23.81		no
			-9.01	SLC5A6	NHDF		A6	18	6	23.49		no
			NA	ACTB	Corneal Epithelial Cell		B3	19	1	16.52		no
-4.30667	-13.41	1.38776	-14.11	CES1	Corneal Epithelial Cell		B9	19	4	30.63		no
1.58333	-7.76667	0.701641	-8.17	CES2	Corneal Epithelial Cell		B12	19	5	24.69		no
-0.17	-9.35	1.04325	-9.57	SLC5A6	Corneal Epithelial Cell		B6	19	6	26.09		no
			NA	ACTB	Corneal Epithelial Cell		C3	20	1	16.25		no
			-13.58	CES1	Corneal Epithelial Cell		C9	20	4	29.83		no
			-8.09	CES2	Corneal Epithelial Cell		C12	20	5	24.34		no
			-9.67	SLC5A6	Corneal Epithelial Cell		C6	20	6	25.92		no
			NA	ACTB	Corneal Epithelial Cell		D3	21	1	17.13		no
			-12.54	CES1	Corneal Epithelial Cell		D9	21	4	29.67		no
			-7.04	CES2	Corneal Epithelial Cell		D12	21	5	24.17		no
			-8.81	SLC5A6	Corneal Epithelial Cell		D6	21	6	25.94		no
			NA	ACTB	Epidermal Keratinocytes		E3	22	1	18.16		no
-3.13	-12.2333	1.11577	-10.96	CES1	Epidermal Keratinocytes		E9	22	4	29.12		no
0.126667	-9.22333	0.456326	-8.72	CES2	Epidermal Keratinocytes		E12	22	5	26.88		no
-2.14667	-11.3267	0.276827	-11.29	SLC5A6	Epidermal Keratinocytes		E6	22	6	29.45		no
			NA	ACTB	Epidermal Keratinocytes		F3	23	1	17.32		no
			-12.7	CES1	Epidermal Keratinocytes		F9	23	4	30.02		no
			-9.34	CES2	Epidermal Keratinocytes		F12	23	5	26.66		no
			-11.07	SLC5A6	Epidermal Keratinocytes		F6	23	6	28.39		no
			NA	ACTB	Epidermal Keratinocytes		G3	24	1	16.9		no
			-13.04	CES1	Epidermal Keratinocytes		G9	24	4	29.94		no
			-9.61	CES2	Epidermal Keratinocytes		G12	24	5	26.51		no
			-11.62	SLC5A6	Epidermal Keratinocytes		G6	24	6	28.52		no

## Sheet: Figure2b_SourceData
concentration	type	Slope		type	concentration	mean	SE	ratio(BME/Bio)	ratio		con	t_statistic	p_value	significance
1	Bio	0.0428909		BME	0	0.0119905	0.00725377	1			1	-4.61737	0.00125905	**
1	Bio	0.00989495		BME	1	0.0481536	0.00569288	3.52626	3.53		5	-3.32829	0.00882305	**
1	Bio	0.0027306		BME	5	0.254162	0.0706763	17.2454	17.25		10	-4.57776	0.00133206	**
1	Bio	0.0317045		BME	10	0.189433	0.0354807	5.6845	5.68		50	-7.35323	4.31e-05	***
1	Bio	0.00233401		BME	50	0.519472	0.067583	12.1112	12.11		100	-3.63591	0.00543539	**
1	Bio	-0.00283718		BME	100	0.506006	0.105018	5.04398	5.04		200	-4.90708	0.00083942	***
1	Bio	0.0144647		BME	200	0.736077	0.0915225	2.64202	2.64		400	-5.36398	0.00045394	***
1	Bio	0.0103679		BME	400	1.13853	0.0574625	2.77956	2.78		0
1	Bio	0.00389777		Bio	0	0.0119905	0.00725377
1	Bio	0.0211089		Bio	1	0.0136557	0.00456604
5	Bio	0.0312555		Bio	5	0.014738	0.00417166
5	Bio	0.0240449		Bio	10	0.0333244	0.00963352
5	Bio	0.0155961		Bio	50	0.042892	0.0131537
5	Bio	0.0278279		Bio	100	0.100319	0.0221475
5	Bio	0.00683933		Bio	200	0.278604	0.0416217
5	Bio	-0.00248742		Bio	400	0.409609	0.102355
5	Bio	0.0161412
5	Bio	0.0162095
5	Bio	0.0220692
5	Bio	-0.0101163
10	Bio	0.0270366
10	Bio	0.0379492
10	Bio	0.00476619
10	Bio	0.112487
10	Bio	0.024433
10	Bio	0.0448567
10	Bio	0.00478838
10	Bio	0.0271459
10	Bio	0.0237852
10	Bio	0.0259961
50	Bio	0.0312226
50	Bio	0.11072
50	Bio	0.0736868
50	Bio	0.00859549
50	Bio	0.0277297
50	Bio	-0.00995263
50	Bio	0.0015646
50	Bio	0.0578492
50	Bio	0.025765
50	Bio	0.101739
100	Bio	0.126895
100	Bio	0.140249
100	Bio	0.0882022
100	Bio	0.022747
100	Bio	0.102093
100	Bio	0.21431
100	Bio	0.0697085
100	Bio	0.0280439
100	Bio	0.0147216
100	Bio	0.196217
200	Bio	0.407139
200	Bio	0.276855
200	Bio	0.0394383
200	Bio	0.443447
200	Bio	0.317096
200	Bio	0.400227
200	Bio	0.210232
200	Bio	0.237396
200	Bio	0.343431
200	Bio	0.110779
400	Bio	0.986483
400	Bio	0.218241
400	Bio	0.328774
400	Bio	0.224295
400	Bio	0.0697603
400	Bio	1.0152
400	Bio	0.249723
400	Bio	0.285587
400	Bio	0.405408
400	Bio	0.312614
0	Bio	-0.00526992
0	Bio	-0.0167861
0	Bio	0.0312862
0	Bio	0.0123463
0	Bio	0.000462903
0	Bio	0.0366718
0	Bio	0.0444707
0	Bio	0.0281872
0	Bio	0.0108442
0	Bio	-0.0223085
1	BME	0.040519
1	BME	0.0596682
1	BME	0.0546904
1	BME	0.0541974
1	BME	0.013335
1	BME	0.0484162
1	BME	0.0658795
1	BME	0.0701942
1	BME	0.0514504
1	BME	0.0231856
5	BME	0.383161
5	BME	0.103241
5	BME	0.335012
5	BME	0.229488
5	BME	0.603311
5	BME	0.620436
5	BME	0.00879057
5	BME	0.0688735
5	BME	0.0671468
5	BME	0.122162
10	BME	0.0466115
10	BME	0.244937
10	BME	0.218985
10	BME	0.326575
10	BME	0.040344
10	BME	0.174969
10	BME	0.344386
10	BME	0.100227
10	BME	0.110428
10	BME	0.286862
50	BME	0.479385
50	BME	0.487976
50	BME	0.868105
50	BME	0.646324
50	BME	0.325885
50	BME	0.59303
50	BME	0.475724
50	BME	0.290384
50	BME	0.219425
50	BME	0.80848
100	BME	0.0842245
100	BME	0.222208
100	BME	1.02666
100	BME	0.403324
100	BME	0.991545
100	BME	0.65422
100	BME	0.230968
100	BME	0.572792
100	BME	0.666399
100	BME	0.207724
200	BME	1.00745
200	BME	1.22648
200	BME	0.818323
200	BME	0.669488
200	BME	0.825427
200	BME	0.958207
200	BME	0.379905
200	BME	0.63258
200	BME	0.287907
200	BME	0.555006
400	BME	0.860504
400	BME	1.1795
400	BME	0.919558
400	BME	1.14877
400	BME	1.3555
400	BME	1.16367
400	BME	1.23126
400	BME	0.908631
400	BME	1.34695
400	BME	1.27099
0	BME	-0.00526992
0	BME	-0.0167861
0	BME	0.0312862
0	BME	0.0123463
0	BME	0.000462903
0	BME	0.0366718
0	BME	0.0444707
0	BME	0.0281872
0	BME	0.0108442
0	BME	-0.0223085

## Sheet: Figure2d_SourceData
concentration	type	Δctrl		type	concentration(µM)	mean	SE	ratio(BME/Bio)		con	t_statistic	p_value	significance
0uM	Bio	0	BME1	BME	0	0	0			0
0uM	BME	0		BME	1	0.976714	0.0426711	5.85603		1	-12.6656	0.00617602	**
1uM	Bio	0.0763413		BME	5	3.21954	0.594843	5.61327		5	-4.50786	0.0458526	*
5uM	Bio	0.33538		BME	10	4.08537	0.475071	4.25572		10	-6.45503	0.0231688	*
10uM	Bio	0.931765		BME	50	7.35183	1.46121	2.39619		50	-3.13751	0.0883323
50uM	Bio	3.2694		BME	100	9.99997	3.45969	2.01745		100	-1.43386	0.288033
100uM	Bio	5.18015		BME	200	13.3972	6.02129	2.02962		200	-1.04721	0.404903
200uM	Bio	6.15197		BME	400	15.2425	4.3665	2.10554		400	-2.08136	0.172869
400uM	Bio	7.37464		Bio	0	0	0
1uM	BME	1.00196		Bio	1	0.166788	0.0816834
5uM	BME	3.11696		Bio	5	0.573559	0.119474
10uM	BME	4.20838		Bio	10	0.959972	0.0158199
50uM	BME	7.61587		Bio	50	3.06813	0.135197
100uM	BME	7.60047		Bio	100	4.95672	0.113252
200uM	BME	8.45794		Bio	200	6.60082	0.638453
400uM	BME	13.3799		Bio	400	7.23926	0.556989
0uM	Bio	0	BME2
0uM	BME	0
1uM	Bio	0.094193
5uM	Bio	0.709249
10uM	Bio	0.961661
50uM	Bio	3.12386
100uM	Bio	4.81279
200uM	Bio	5.78999
400uM	Bio	8.12915
1uM	BME	0.893491
5uM	BME	4.29729
10uM	BME	4.83978
50uM	BME	9.74035
100uM	BME	16.8202
200uM	BME	25.3784
400uM	BME	23.5628
0uM	Bio	0	BME3
0uM	BME	0
1uM	Bio	0.329829
5uM	Bio	0.676047
10uM	Bio	0.986489
50uM	Bio	2.81112
100uM	Bio	4.87723
200uM	Bio	7.86051
400uM	Bio	6.21399
1uM	BME	1.03469
5uM	BME	2.24437
10uM	BME	3.20794
50uM	BME	4.69926
100uM	BME	5.5792
200uM	BME	6.35519
400uM	BME	8.78485

## Sheet: Figure2e_SourceData
concentration(µM)	type	Δctrl		type	concentration(µM)	mean	SE	ratio(BME/Bio)		con	t_statistic	p_value	significance
0uM	Bio	0	BME1	BME	0	0	0			0
0uM	BME	0		BME	1	0.55677	0.0976493	5.69494		1	-11.1777	0.007909	**
1uM	Bio	-0.0750158		BME	5	1.4716	0.0667583	4.55073		5	-17.5357	0.00323624	**
5uM	Bio	0.0636998		BME	10	1.8452	0.235334	2.87924		10	-9.94654	0.00995706	**
10uM	Bio	0.402432		BME	50	3.96394	0.325881	1.81669		50	-5.29333	0.033886	*
50uM	Bio	1.67696		BME	100	5.17199	0.75178	1.2832		100	-1.29799	0.323814
100uM	Bio	3.64763		BME	200	6.36016	1.42057	1.2585		200	-0.629226	0.593491
200uM	Bio	4.42364		BME	400	6.99696	0.823167	1.49681		400	-2.79972	0.107411
400uM	Bio	4.60112		Bio	0	0	0
1uM	BME	0.436347		Bio	1	0.0977658	0.0975187
5uM	BME	1.3428		Bio	5	0.323376	0.131355
10uM	BME	1.37853		Bio	10	0.640863	0.119622
50uM	BME	3.5929		Bio	50	2.18195	0.259995
100uM	BME	4.27096		Bio	100	4.03054	0.305864
200uM	BME	4.66155		Bio	200	5.05377	0.922978
400uM	BME	7.41339		Bio	400	4.67457	0.0369302
0uM	Bio	0	BME2
0uM	BME	0
1uM	Bio	0.105801
5uM	Bio	0.48769
10uM	Bio	0.777139
50uM	Bio	2.32706
100uM	Bio	3.80885
200uM	Bio	3.86622
400uM	Bio	4.71801
1uM	BME	0.483829
5uM	BME	1.56646
10uM	BME	2.0255
50uM	BME	4.61351
100uM	BME	6.66492
200uM	BME	9.18181
400uM	BME	8.16814
0uM	Bio	0	BME3
0uM	BME	0
1uM	Bio	0.262512
5uM	Bio	0.418738
10uM	Bio	0.743018
50uM	Bio	2.54183
100uM	Bio	4.63515
200uM	Bio	6.87146
400uM	Bio	4.70458
1uM	BME	0.750135
5uM	BME	1.50553
10uM	BME	2.13156
50uM	BME	3.68541
100uM	BME	4.58009
200uM	BME	5.23712
400uM	BME	5.40934

## Sheet: Figure3b_SourceData
time	type	Slope		type	time	mean_value	se	BME/Bio(ratio)		time	t_statistic	p_value	significance
1	Bio	0.00328198		BME	0	0.00666804	0.00102591	1		1	-1.83081	0.141095
1	Bio	0.0141312		BME	1	0.0185019	0.00224803	1.34291		2	-2.13145	0.100045
1	Bio	0.00935777		BME	2	0.0195241	0.00458209	1.75091		5	-7.87257	0.0014072	**
1	Bio	0.0134795		BME	5	0.0819408	0.00957647	4.89901		10	-3.65531	0.0216696	*
1	Bio	0.0286368		BME	10	0.143677	0.0193207	6.93808		30	-0.732499	0.504474
2	Bio	0.0128317		BME	30	0.270721	0.0388375	1.26398		60	-2.52183	0.0652297
2	Bio	0.0113405		BME	60	0.523941	0.0325528	1.83923		0
2	Bio	0.00682193		Bio	0	0.00666804	0.00102591
2	Bio	0.0148649		Bio	1	0.0137775	0.0041875
2	Bio	0.00989521		Bio	2	0.0111509	0.00135963
5	Bio	0.0247167		Bio	5	0.016726	0.00763438
5	Bio	0.00780394		Bio	10	0.0207085	0.0175536
5	Bio	0.0350467		Bio	30	0.214182	0.0589278
5	Bio	-0.00832987		Bio	60	0.284869	0.0738248
5	Bio	0.0243926
10	Bio	0.00127741
10	Bio	-0.0206234
10	Bio	0.0840074
10	Bio	0.0252172
10	Bio	0.0136642
30	Bio	0.14036
30	Bio	0.344467
30	Bio	0.0989527
30	Bio	0.117032
30	Bio	0.370098
60	Bio	0.209199
60	Bio	0.111293
60	Bio	0.186394
60	Bio	0.497426
60	Bio	0.420035
1	BME	0.0104919
1	BME	0.0199485
1	BME	0.0170808
1	BME	0.0218145
1	BME	0.0231738
2	BME	0.0249533
2	BME	0.0322228
2	BME	0.00455927
2	BME	0.0182821
2	BME	0.0176033
5	BME	0.0603802
5	BME	0.0765902
5	BME	0.097897
5	BME	0.0647678
5	BME	0.110069
10	BME	0.184476
10	BME	0.152042
10	BME	0.0982572
10	BME	0.0990203
10	BME	0.184592
30	BME	0.237189
30	BME	0.203779
30	BME	0.208551
30	BME	0.413157
30	BME	0.290929
60	BME	0.502476
60	BME	0.544481
60	BME	0.583769
60	BME	0.407896
60	BME	0.581084
0	Bio	0.00905228
0	Bio	0.00301791
0	Bio	0.00608751
0	Bio	0.00758594
0	Bio	0.00759657
0	BME	0.00905228
0	BME	0.00301791
0	BME	0.00608751
0	BME	0.00758594
0	BME	0.00759657

## Sheet: Figure3d_SourceData
type	time(min)	Δctrl		type	time(min)	mean	SE	ratio(BME/Bio)		time	t_statistic	p_value	significance
Bio	0	0	N1	BME	0	0	0			0
BME	0	0		BME	1	1.67684	0.340883			1	-5.38625	0.00297521	**
Bio	1	0.219629		BME	2	1.88584	0.356611	3.76446		2	-7.16605	0.00082283	***
Bio	2	0.579069		BME	5	2.9839	0.445022	2.93179		5	-8.56733	0.00035701	***
Bio	5	0.983548		BME	10	4.14304	0.435373	2.65742		10	-19.3529	6.8e-06	***
Bio	10	1.58221		BME	30	8.14982	0.859749	1.96708		30	-6.222	0.00156816	**
Bio	30	5.37485		BME	60	10.9517	1.17497	1.56617		60	-3.41556	0.0189289	*
Bio	60	9.72428		Bio	0	0	0
BME	1	2.02307		Bio	1	0.285772	0.0478117
BME	2	2.07413		Bio	2	0.50096	0.0568405
BME	5	2.87879		Bio	5	1.01777	0.0398311
BME	10	4.51209		Bio	10	1.55905	0.203461
BME	30	9.31876		Bio	30	4.14311	0.64673
BME	60	11.144		Bio	60	6.99263	0.94064
Bio	0	0	N2
BME	0	0
Bio	1	0.314362
Bio	2	0.311972
Bio	5	1.07269
Bio	10	2.13018
Bio	30	5.02058
Bio	60	6.87351
BME	1	2.51782
BME	2	2.62556
BME	5	3.89724
BME	10	4.91454
BME	30	7.47371
BME	60	9.15912
Bio	0	0	N3
BME	0	0
Bio	1	0.158647
Bio	2	0.331332
Bio	5	1.12455
Bio	10	1.75058
Bio	30	3.72365
Bio	60	6.92239
BME	1	1.70097
BME	2	2.41948
BME	5	3.22519
BME	10	4.87624
BME	30	9.72608
BME	60	12.2358
Bio	0	0	N4
BME	0	0
Bio	1	0.395553
Bio	2	0.602855
Bio	5	1.10423
Bio	10	1.96668
Bio	30	5.94621
Bio	60	8.84635
BME	1	2.3805
BME	2	2.42945
BME	5	3.84347
BME	10	4.38311
BME	30	8.8365
BME	60	12.0751
Bio	0	0	N5
BME	0	0
Bio	1	0.408883
Bio	2	0.780219
Bio	5	1.74287
Bio	10	1.53415
Bio	30	5.27826
Bio	60	6.81142
BME	1	1.10732
BME	2	2.36851
BME	5	3.75097
BME	10	3.74324
BME	30	7.74715
BME	60	7.05556
Bio	0	0	N6
BME	0	0
Bio	1	0.133538
Bio	2	0.325481
Bio	5	0.94077
Bio	10	1.58327
Bio	30	3.69692
Bio	60	6.2386
BME	1	0.747292
BME	2	1.01017
BME	5	2.11241
BME	10	4.1638
BME	30	6.67206
BME	60	8.22268

## Sheet: Figure3e_SourceData
type	time	Δctrl		type	time	mean	SE	ratio(BME/Bio)		time	t_statistic	p_value	significance
Bio	0	0		BME	0	0	0			0
BME	0	0		BME	1	0.0355802	0.0145234			1	-2.37425	0.063617
Bio	1	0.0607603		BME	2	0.0681234	0.0199433	2.9494		2	-3.105	0.0267017	*
Bio	2	-0.0245745		BME	5	0.197182	0.0278732	4.33983		5	-3.82623	0.0122948	*
Bio	5	0.369254		BME	10	0.338526	0.0426136	3.10619		10	-3.66248	0.0145571	*
Bio	10	1.54875		BME	30	0.936699	0.0962184	4.33784		30	-2.97492	0.0309809	*
Bio	30	6.73899		BME	60	1.40241	0.109739	2.28152		60	-3.04291	0.0286553	*
Bio	60	11.8347		Bio	0	0	0
BME	1	0.316208		Bio	1	0.00611589	0.00676181
BME	2	0.461906		Bio	2	0.0088535	0.00642264
BME	5	1.58883		Bio	5	0.0642978	0.0137189
BME	10	3.66272		Bio	10	0.126995	0.0221812
BME	30	11.306		Bio	30	0.518306	0.048099
BME	60	14.5905		Bio	60	1	0
Bio	0	0
BME	0	0
Bio	1	-0.136581
Bio	2	-0.108254
Bio	5	0.469611
Bio	10	0.713371
Bio	30	3.40054
Bio	60	10.7174
BME	1	0.545113
BME	2	0.780274
BME	5	2.09632
BME	10	4.94594
BME	30	13.6034
BME	60	19.2313
Bio	0	0
BME	0	0
Bio	1	0.215564
Bio	2	0.259818
Bio	5	0.622973
Bio	10	1.82884
Bio	30	6.43558
Bio	60	9.4964
BME	1	0.512582
BME	2	1.09134
BME	5	2.75477
BME	10	3.98997
BME	30	9.37325
BME	60	14.454
Bio	0	0
BME	0	0
Bio	1	0.435235
Bio	2	0.231452
Bio	5	0.691591
Bio	10	1.84332
Bio	30	8.13803
Bio	60	15.0706
BME	1	1.32132
BME	2	1.76308
BME	5	3.40012
BME	10	5.65667
BME	30	16.1465
BME	60	23.6971
Bio	0	0
BME	0	0
Bio	1	0.00251372
Bio	2	0.18534
Bio	5	0.936681
Bio	10	0.499453
Bio	30	3.73786
Bio	60	7.4896
BME	1	-0.0342881
BME	2	0.576147
BME	5	1.74625
BME	10	1.26807
BME	30	4.75119
BME	60	8.22816
Bio	0	0
BME	0	0
Bio	1	-0.0362421
Bio	2	-0.0103131
Bio	5	0.353448
Bio	10	0.871371
Bio	30	2.4116
Bio	60	4.7626
BME	1	-0.00558798
BME	2	-0.0568149
BME	5	0.497143
BME	10	1.40672
BME	30	3.34715
BME	60	5.68725

## Sheet: Figure4e_SourceData
type	time(min)	Δctrl			type	time	mean	SE	ratio(BME/Bio)		time	t_statistic	p_value	significance
Bio	0	0	N1		BME	0	0	0			0
BME	0	0			BME	1	0.873387	0.237127	2.6581		1	-3.28834	0.0813541
Bio	1	0.503101			BME	2	1.41932	0.112992	2.51488		2	-7.84868	0.0158484	*
Bio	2	0.793537			BME	5	2.75537	0.215525	2.50401		5	-8.46693	0.0136639	*
Bio	5	1.65588			BME	10	4.31681	0.846342	1.91762		10	-3.46949	0.0739748
Bio	10	3.32984			Bio	0	0	0
BME	1	1.34757			Bio	1	0.328576	0.109845
BME	2	1.64002			Bio	2	0.564367	0.142409
BME	5	3.07787			Bio	5	1.10038	0.2781
BME	10	5.57934			Bio	10	2.25113	0.539911
Bio	0	0	N2
BME	0	0
Bio	1	0.125755
Bio	2	0.303317
Bio	5	0.798471
Bio	10	1.66932
BME	1	0.643216
BME	2	1.35103
BME	5	2.84181
BME	10	4.66197
Bio	0	0	N3
BME	0	0
Bio	1	0.356873
Bio	2	0.596248
Bio	5	0.846798
Bio	10	1.75423
BME	1	0.629372
BME	2	1.2669
BME	5	2.34644
BME	10	2.70912

[truncated: 5 more sheets: Figure4f_SourceData, Figure4g_SourceData, FigureS4b_SourceData_MDCK, FigureS4d_SourceData_HEK293T, FigureS4f_SourceData_HEK+CES2]
